# Supplementary material for: Integrated Pharmacophore Modeling, Molecular Docking, and Molecular Dynamics Simulations Accelerate the Discovery of Novel PDE1 Inhibitors with Potential for the Treatment of Idiopathic Pulmonary Fibrosis
Source: Molecules. 2026 May 19;31(10):1731. doi: 10.3390/molecules31101731 (PMC13209513; doi:10.3390/molecules31101731)
Supplement: Supplementary file 1 [file molecules-31-01731-s001.zip]

Archive with 1 entries (1 files):
- molecules-4291731-supplementary.pdf
